# Supplementary material for: Validation of an Enzyme-Driven Model Explaining Photosynthetic Rate Responses to Limited Nitrogen in Crop Plants
Source: Front Plant Sci. 2020 Sep 25;11:533341. doi: 10.3389/fpls.2020.533341 (PMC7546270; doi:10.3389/fpls.2020.533341)
Supplement: Supplementary file 2 [file DataSheet_1.xlsx]

## Sheet: Figure (1A-I)
	Relationships between photosynthesis rate and various activities of enzymes in young leaves of plants are given below; sources are given to right-side
Figure (1A-I)
1	Triticum aestivum		Oryza sativa		2	Triticum aestivum		Oryza sativa		3	Triticum aestivum		Oryza sativa		4	Triticum aestivum		Oryza sativa		5	Zea mays		Zea mays		Zea mays		6	Sorghum bicolor		Sorghum bicolor				Sources for Figure 1
	NADP-G3PDH	Photosynthesis rate	NADP-G3PDH	Photosynthesis rate		PGA-Kinase	Photosynthesis rate	PGA-Kinase	Photosynthesis rate		cpFBPase	Photosynthesis rate	cpFBPase	Photosynthesis rate		Rubisco	Photosynthesis rate	Rubisco	Photosynthesis rate		NADP-ME	Photo. Rate	PCK	Photo. Rate	Rubisco	Photo. Rate		Rubisco	Photo. Rate	PEPCase	Photo. Rate
	146	20.2	181	20.7		132.847	20.438	158.394	20.438		15.2941	20.438	22.3529	24.5255		20.7563	20.6667	22.9	20.6667		54	34.8	5.7554	33.5714	20.1	36		5.15	17.2	27.9	16				Source for Triticum aestivum (wheat) and Oryza sativa (rice)
	168	23	194	24.1		153.285	22.1898	199.27	24.5255		18.8235	23.3577	25.2941	26.2774		31.6807	23.3333	26.2	24		68.6	36.2	6.33094	34.6429	22.3	38.5		6.47	16.2	25	16.4			1	Sudo, E., Makino, A., and Mae, T. (2003). Differences between rice and wheat ribulose-1,5-bisphosphate regeneration capacity per unit of leaf-N content. Plant Cell Environ. 26, 255-263. doi: 10.1046/j.1365-3040.2003.00955.x
	190	24.7	238	26.4		158.394	25.1095	204.38	25.6934		20	25.1095	30.5882	29.781		36.0504	25.3333	27.3	26.6667		86.1	34.1	5.46763	34.6429	24.5	36.3		8.24	16.4	17.6	17
	159	30.1	260	29.9		286.131	35.0165	255.474	30.365		21.1765	30.365	27.0588	30.9489		37.1429	30.6667	29.5	30.6667		89.1	36.6	5.46763	36.0714	29.3	33.5		8.68	18.3	30.9	18.1				Source for Zea mays (maize)
	251	31.6	278	29.2		316.788	36.5603	286.131	29.781		27.6471	32.1168	29.4118	32.7007		44.7899	32.6667	36.1	30		96.4	37	4.31655	36.0714	28	34.5		16.2	19.1	82.4	18.8			2	Yabiku, T., and Ueno, O. (2017). Variations in physiological, biochemical, and structural traits of photosynthesis and resource use efficiency in maize and teosintes (NADP-ME-type C4). Plant Prod. Sci. 20, 448-458. doi: 10.1080/1343943x.2017.1398050
	287	36.2	296	30.4		327.007	40.8759	306.569	33.2847		34.1176	36.2044	40	49.635		48.0672	36.6667	39.3	31.3333		89.1	38.8	5.46763	37.8571	32.4	34.2		13.5	21.9	51.5	21.9
	260	38.6	318	33.3		342.336	39.1241	321.898	30.365		34.1176	39.708	43.5294	47.8832		44.7899	39.3333	42.6	34		87.6	40.6	5.46763	39.2857	28	36		12.2	24	54.4	24				Source for Sorghum bicolor (sorghum)
	265	40.9	388	41.9		347.445	40.8759	562.044	42.0438		36.4706	43.2117	41.1765	45.5474		48.0672	40	45.9	44.6667		92	41.7	6.33094	39.6429	28	37.1		12.9	29.8	61.8	23.7			3	Makino, Y., and Ueno, O. (2018). Structural and physiological responses of the C4 grass Sorghum bicolor to nitrogen limitation. Plant Prod. Sci. 21, 39-50. doi: 10.1080/1343943X.2018.1432290
	282	39.2	432	46.5		372.993	43.2117	521.168	44.3796		39.4118	39.1241	40	42.0438		62.2689	41.3333	53.5	42.6667		87.6	42.8	7.76978	41.4286	28.5	38.5		14.4	26.2	95.6	25.8
	300	38	349	43.1		388.321	45.5474	510.949	47.2993		41.7647	40.8759				68.8835	43.3333	66.6	48		107	43.8	8.63309	38.9286	29.8	39.2		15.7	26.8	112	27.1
	282	42.7				444.526	52.5547	551.82	49.64		41.7647	43.2117				69.9496	42				109	42.4	9.4964	37.8571	29.3	43.5		17.2	25.8	113	26.1
	300	42.6				464.964	54.8905				42.9412	45.5474				67.8739	45.3333				114	43.1	9.20863	36.7857	31.5	42.8		17.9	25	118	25.1
	300	45				510.949	56.0584				49.4118	52.5547				67.8739	43.3333				115	39.9	9.20863	34.6429	33.3	43.5		16.6	28.8	159	28.5
	318	40.3				592.701	65.2336				51.7647	54.8905				68.2437	46				112	35.1	14.6763	36.7857	33.7	41.4		18.2	29.4	169	29.3
	335	42									55.2941	56.6423									128	37.3	12.3741	38.5714	34.2	39.9		20.4	28.6	171	30.1
	335	44.9									58.8235	55.4744									124	38.8	11.7986	40	33.7	37.1				212	29
	326	49									63.5294	64.2336									133	39.9	12.3741	41.0714	40.3	38.8
	300	52																			128	40.9	11.7986	41.7857	42	42.4
	362	54.2																			131	46.4	11.7986	42.5	42.9	46.4
	401	48.9																			143	43.8	10.3597	42.5	46.4	42.8
	450	55.2																			169	39.5	22.1583	46.0714	49.9	41.7
	512	54.5																			75.9124	32.2464	37.4101	43.9286	48.6	39.6
	512	63.2																			71.5328	35.1449	4.31655	33.2143	22.3358	32.0144
																					91.9708	33.6957	5.46763	39.6429	19.2701	34.5324
																					108.029	39.8551	8.34532	35	28.9051	33.4532
																							9.78417	32.1429	31.9708	39.5684

## Sheet: Figure (2A-K)
		The relationship between light saturated photosynthesis rate and leaf N contents for 11 species; sources are given to the right-side.
Figure (2A-K)
1			Sorgum bicolor		2			Zea mays		3			Triticum aestivum		4			Oryza sativa		5			Hordeum vulgare		6			Glycine max		7			Helianthus annuus		8			Solanum tuberasum		9			Citrus sinensis		10			Malus domestica
	leaf N	Photosynthesis rate		ln( Photosynthesis rate)		leaf N	Photosynthesis rate		ln( Photosynthesis rate)		leaf N	Photosynthesis rate		ln(Photosynthesis rate)		leaf N	Photosynthesis rate		ln( Photosynthesis rate)		leaf N	Photosynthesis rate		ln( Photosynthesis rate)		leaf N	Photosynthesis rate		ln(Photosynthesis rate)		leaf N	Photosynthesis rate		ln(Photosynthesis rate)		leaf N	Photosynthesis rate		ln( Photosynthesis rate)		leaf N	Photosynthesis rate		ln( Photosynthesis rate)		leaf N	Photosynthesis rate		ln( Photosynthesis rate)
	0.397	0.00199	119.4	4.78248		0.278	0.00212	127.2	4.84576		0.279	0.00144	86.4	4.45899		0.662	0.00384	230.4	5.43982		0.682	0.00521	312.6	5.74492		0.628	0.000824	49.44	3.90076		0.252847	0.000386188	23.1713	3.14291		0.0752	0.000269	16.14	2.7813		1.07	0.00478	286.8	5.65879		0.998	0.00402	241.2	5.48563
	0.434	0.00199	119.4	4.78248		0.395	0.00354	212.4	5.35847		0.323	0.000585	35.1	3.5582		0.895	0.00477	286.2	5.65669		0.784	0.00495	297	5.69373		0.681	0.000959	57.54	4.05248		0.300683	0.000384076	23.0445	3.13743		0.185	0.000141	8.46	2.13535		1.08	0.00518	310.8	5.73915		1.1	0.00418	250.8	5.52466
	0.552	0.00355	213	5.36129		0.373	0.00396	237.6	5.47059		0.411	0.000305	18.3	2.9069		0.908	0.00517	310.2	5.73722		0.839	0.00495	297	5.69373		0.733	0.000829	49.74	3.90681		0.416856	0.00223325	133.995	4.8978		0.219	0.000408	24.48	3.19786		1.08	0.0065	390	5.96615		1.27	0.00578	346.8	5.84875
	0.515	0.00511	306.6	5.72554		0.402	0.00482	289.2	5.66712		0.455	0.000592	35.52	3.5701		0.751	0.00689	413.4	6.02442		0.764	0.00561	336.6	5.8189		0.859	0.00123	73.8	4.30136		0.321185	0.00356198	213.719	5.36466		0.355	0.000547	32.82	3.49104		1.09	0.0073	438	6.08222		1.33	0.00563	337.8	5.82245
	0.479	0.00567	340.2	5.82953		0.373	0.00595	357	5.87774		0.389	0.00102	61.2	4.11415		0.901	0.00702	421.2	6.04311		0.832	0.00628	376.8	5.93171		0.938	0.000971	58.26	4.06492		0.656036	0.0051366	308.196	5.73074		0.444	0.00108	64.8	4.17131		1.24	0.00704	422.4	6.04595		1.39	0.00595	357	5.87774
	0.442	0.00567	340.2	5.82953		0.644	0.00537	322.2	5.77517		0.418	0.00145	87	4.46591		0.949	0.00689	413.4	6.02442		0.791	0.00707	424.2	6.05021		0.852	0.000436	26.16	3.26423		0.792711	0.00724977	434.986	6.07531		0.431	0.00135	81	4.39445		1.24	0.00504	302.4	5.71175		1.77	0.0066	396	5.98141
	0.53	0.0061	366	5.90263		0.607	0.00608	364.8	5.89935		0.447	0.0013	78	4.35671		1.03	0.00675	405	6.00389		0.941	0.0084	504	6.22258		1.15	0.00164	98.4	4.58904		0.799544	0.00618987	371.392	5.91726		0.417	0.00188	112.8	4.72562		1.3	0.00597	358.2	5.88109		1.8	0.00803	481.8	6.17753
	0.523	0.00695	417	6.03309		0.585	0.00637	382.2	5.94594		0.491	0.00102	61.2	4.11415		0.976	0.00781	468.6	6.14975		1.02	0.00907	544.2	6.29932		1.08	0.0027	162	5.0876		0.84738	0.0057904	347.424	5.85055		0.554	0.00162	97.2	4.57677		1.53	0.00544	326.4	5.78812		1.85	0.00819	491.4	6.19726
	0.663	0.00624	374.4	5.92532		0.563	0.00609	365.4	5.90099		0.543	0.000738	44.28	3.79053		0.956	0.00834	500.4	6.21541		1.09	0.00907	544.2	6.29932		1	0.00204	122.4	4.80729		0.881549	0.00512664	307.599	5.7288		0.601	0.00281	168.6	5.12753		1.45	0.0065	390	5.96615		2.14	0.00805	483	6.18002
	0.413	0.00794	476.4	6.16626		0.52	0.00694	416.4	6.03165		0.594	0.00131	78.6	4.36437		1.15	0.00834	500.4	6.21541		1.17	0.00908	544.8	6.30042		0.905	0.00203	121.8	4.80238		0.84738	0.004201	252.06	5.52967		0.608	0.00388	232.8	5.45018		1.46	0.0073	438	6.08222		2.29	0.00869	521.4	6.25652
	0.398	0.00936	561.6	6.33079		0.52	0.0078	468	6.14847		0.543	0.00174	104.4	4.64823		1.04	0.00861	516.6	6.24727		1.23	0.00868	520.8	6.25537		0.859	0.00322	193.2	5.26373		0.833713	0.00300955	180.573	5.19613		0.649	0.00428	256.8	5.5483		1.43	0.0081	486	6.18621		2.44	0.00965	579	6.3613
	0.332	0.0121	726	6.58755		0.461	0.00694	416.4	6.03165		0.506	0.0023	138	4.92725		0.997	0.00914	548.4	6.307		1.28	0.00868	520.8	6.25537		0.489	0.00281	168.6	5.12753		0.895216	0.00433134	259.88	5.56022		0.704	0.00614	368.4	5.90917		1.64	0.0081	486	6.18621		2.5	0.0104	624	6.43615
	0.45	0.0118	708	6.56244		0.395	0.00837	502.2	6.219		0.455	0.00187	112.2	4.72028		0.949	0.00914	548.4	6.307		1.49	0.0103	618	6.42649		0.568	0.00414	248.4	5.51504		1.01822	0.00565041	339.025	5.82607		0.745	0.00614	368.4	5.90917		1.66	0.00624	374.4	5.92532		2.92	0.0116	696	6.54535
	0.487	0.0111	666	6.50129		0.351	0.00979	587.4	6.37571		0.455	0.00287	172.2	5.14866		0.921	0.0098	588	6.37673		1.44	0.0104	624	6.43615		0.621	0.00441	264.6	5.57822		0.997722	0.00618112	370.867	5.91584		0.731	0.00468	280.8	5.63764		1.78	0.0069	414	6.02587		2.96	0.0102	612	6.41673
	0.648	0.00908	544.8	6.30042		0.446	0.00979	587.4	6.37571		0.513	0.00302	181.2	5.1996		0.88	0.00993	595.8	6.38991		1.19	0.01	600	6.39693		0.694	0.00454	272.4	5.60727		0.963554	0.00671243	402.746	5.9983		0.813	0.00481	288.6	5.66504		1.75	0.00836	501.6	6.2178
	0.663	0.00979	587.4	6.37571		0.439	0.0104	624	6.43615		0.543	0.00273	163.8	5.09865		0.867	0.0105	630	6.44572		1.18	0.0107	642	6.46459		0.72	0.00547	328.2	5.79362		0.936219	0.00750833	450.5	6.11036		0.827	0.00508	304.8	5.71966		1.83	0.00889	533.4	6.27927
	0.78	0.0078	468	6.14847		0.439	0.0109	654	6.48311		0.594	0.00259	155.4	5.046		0.887	0.0118	708	6.56244		1.28	0.0108	648	6.47389		0.674	0.00587	352.2	5.8642		0.90205	0.00777474	466.485	6.14523		0.868	0.00495	297	5.69373		1.79	0.00916	549.6	6.30919
	0.979	0.0101	606	6.40688		0.424	0.0118	708	6.56244		0.403	0.00372	223.2	5.40807		0.88	0.0121	726	6.58755		1.28	0.0116	696	6.54535		0.747	0.0064	384	5.95064		0.895216	0.00962935	577.761	6.35916		0.882	0.00535	321	5.77144		1.75	0.0102	612	6.41673
	0.942	0.0106	636	6.4552		0.439	0.0122	732	6.59578		0.469	0.00487	292.2	5.67744		0.894	0.0127	762	6.63595		1.28	0.0121	726	6.58755		0.767	0.00627	376.2	5.93012		1.03189	0.0109478	656.869	6.48748		0.916	0.00641	384.6	5.9522		1.69	0.0105	630	6.44572
	0.92	0.0095	570	6.34564		0.38	0.0143	858	6.7546		0.535	0.00815	489	6.19236		0.948	0.0135	810	6.69703		1.34	0.0124	744	6.61204		0.813	0.00574	344.4	5.8418		1.10706	0.0114743	688.458	6.53445		0.991	0.00628	376.8	5.93171		1.7	0.0115	690	6.53669
	0.773	0.0101	606	6.40688		0.454	0.0149	894	6.79571		0.594	0.00658	394.8	5.97838		1	0.0134	804	6.6896		1.38	0.0127	762	6.63595		1.01	0.00628	376.8	5.93171		1.16173	0.0127964	767.783	6.64351		0.977	0.00774	464.4	6.14075		1.84	0.00996	597.6	6.39292
	0.729	0.00993	595.8	6.38991		0.461	0.0131	786	6.66696		0.704	0.00687	412.2	6.02151		1.03	0.0127	762	6.63595		1.38	0.0119	714	6.57088		1.08	0.00589	353.4	5.8676		1.22323	0.0118665	711.991	6.56807		1.01	0.00774	464.4	6.14075		1.88	0.0105	630	6.44572
	0.795	0.0112	672	6.51026		0.483	0.0123	738	6.60394		0.616	0.00445	267	5.58725		0.996	0.0121	726	6.58755		1.54	0.0111	666	6.50129		1.1	0.00629	377.4	5.93331		1.24374	0.00961396	576.838	6.35756		1.05	0.00775	465	6.14204		1.93	0.0113	678	6.51915
	0.722	0.0111	666	6.50129		0.505	0.0112	672	6.51026		0.689	0.00431	258.6	5.55528		0.942	0.0111	666	6.50129		1.62	0.0111	666	6.50129		1.22	0.00311	186.6	5.22897		1.40091	0.00987192	592.315	6.38404		1.1	0.00775	465	6.14204		1.93	0.0141	846	6.74052
	0.568	0.0123	738	6.60394		0.505	0.0106	636	6.4552		0.719	0.0036	216	5.37528		0.983	0.0111	666	6.50129		1.59	0.012	720	6.57925		1.25	0.00337	202.2	5.30926		1.16856	0.0105444	632.666	6.44994		1.14	0.00948	568.8	6.34353		1.96	0.0126	756	6.62804
	0.568	0.0133	798	6.68211		0.615	0.0115	690	6.53669		0.704	0.00317	190.2	5.24808		1.03	0.0115	690	6.53669		1.64	0.0124	744	6.61204		1.27	0.00298	178.8	5.18627		1.05239	0.00935751	561.451	6.33052		1.15	0.00974	584.4	6.37059		2	0.0118	708	6.56244
	0.619	0.0129	774	6.65157		0.629	0.0103	618	6.42649		0.697	0.00203	121.8	4.80238		1.03	0.011	660	6.49224		1.55	0.0121	726	6.58755		1.41	0.00272	163.2	5.09498		0.977221	0.00856613	513.968	6.24216		1.17	0.00775	465	6.14204		2.02	0.00717	430.2	6.06425
	0.612	0.0138	828	6.71901		0.71	0.0106	636	6.4552		0.653	0.0026	156	5.04986		1.08	0.0105	630	6.44572		1.49	0.014	840	6.7334		1.36	0.00325	195	5.273		1.00456	0.00790267	474.16	6.16155		1.21	0.00775	465	6.14204		2.06	0.0073	438	6.08222
	0.641	0.0139	834	6.72623		0.673	0.00893	535.8	6.28376		0.631	0.00188	112.8	4.72562		1.07	0.00993	595.8	6.38991		1.47	0.0164	984	6.89163		1.43	0.00365	219	5.38907		1.03872	0.00790116	474.07	6.16135		1.24	0.00749	449.4	6.10791		2.05	0.00823	493.8	6.20213
	0.568	0.0145	870	6.76849		0.695	0.00836	501.6	6.2178		0.66	0.00188	112.8	4.72562		1.32	0.00901	540.6	6.29268		1.55	0.0169	1014	6.92166		1.49	0.00392	235.2	5.46044		1.08656	0.00710435	426.261	6.05505		1.24	0.00855	513	6.24028		2.11	0.00942	565.2	6.33718
	0.539	0.0149	894	6.79571		0.739	0.00835	501	6.21661		0.77	0.00175	105	4.65396		1.23	0.00967	580.2	6.36337		1.54	0.0157	942	6.84801		1.43	0.00458	274.8	5.61604		1.10023	0.0090905	545.43	6.30157		1.25	0.00921	552.6	6.31463		2.22	0.0109	654	6.48311
	0.436	0.017	1020	6.92756		0.732	0.00921	552.6	6.31463		1	0.00276	165.6	5.10958		1.22	0.0102	612	6.41673		1.56	0.0152	912	6.81564		1.39	0.00484	290.4	5.67126		1.1344	0.00935389	561.233	6.33014		1.31	0.00948	568.8	6.34353		2.22	0.0117	702	6.55393
	0.59	0.0149	894	6.79571		0.651	0.0126	756	6.62804		0.902	0.00289	173.4	5.1556		1.17	0.00993	595.8	6.38991		1.59	0.0141	846	6.74052		1.37	0.00431	258.6	5.55528		1.22323	0.00842282	505.369	6.22529		1.28	0.00815	489	6.19236		2.26	0.0113	678	6.51915
	0.605	0.0153	918	6.8222		0.6	0.0138	828	6.71901		0.873	0.00318	190.8	5.25123		1.13	0.0105	630	6.44572		1.6	0.0136	816	6.70441		1.3	0.00417	250.2	5.52226		1.28474	0.0145128	870.769	6.76938		1.3	0.00776	465.6	6.14333		2.3	0.0142	852	6.74759
	0.627	0.015	900	6.80239		0.563	0.0132	792	6.67456		0.866	0.00417	250.2	5.52226		1.19	0.0107	642	6.46459		1.65	0.014	840	6.7334		1.38	0.00577	346.2	5.84702		1.34624	0.0125233	751.401	6.62194		1.32	0.00776	465.6	6.14333		2.32	0.00956	573.6	6.35193
	0.752	0.0133	798	6.68211		0.549	0.0143	858	6.7546		0.902	0.00418	250.8	5.52466		1.25	0.0109	654	6.48311		1.71	0.0132	792	6.67456		1.35	0.00577	346.2	5.84702		1.41458	0.0138448	830.69	6.72226		1.35	0.00776	465.6	6.14333		2.28	0.00916	549.6	6.30919
	0.825	0.0139	834	6.72623		0.512	0.0145	870	6.76849		0.932	0.0046	276	5.6204		1.24	0.0115	690	6.53669		1.71	0.014	840	6.7334		1.22	0.0055	330	5.79909		1.48292	0.0164908	989.449	6.89715		1.33	0.0067	402	5.99645		2.28	0.00836	501.6	6.2178
	0.825	0.0126	756	6.62804		0.468	0.0156	936	6.84162		0.998	0.00475	285	5.65249		1.19	0.0114	684	6.52796		1.77	0.0139	834	6.72623		1.17	0.00788	472.8	6.15867		1.55125	0.0162229	973.374	6.88077		1.42	0.00564	338.4	5.82423		2.28	0.00783	469.8	6.15231
	0.869	0.0126	756	6.62804		0.498	0.0166	996	6.90375		0.807	0.00332	199.2	5.29431		1.15	0.0113	678	6.51915		1.82	0.0139	834	6.72623		1.22	0.00842	505.2	6.22495		1.61959	0.0154252	925.511	6.83035		1.5	0.00564	338.4	5.82423		2.4	0.00903	541.8	6.2949
	0.884	0.0133	798	6.68211		0.498	0.0156	936	6.84162		0.778	0.00374	224.4	5.41343		1.13	0.0118	708	6.56244		1.66	0.016	960	6.86693		1.24	0.00868	520.8	6.25537		1.48975	0.0145038	870.226	6.76875		1.46	0.00843	505.8	6.22614		2.39	0.0104	624	6.43615
	0.979	0.0125	750	6.62007		0.527	0.0155	930	6.83518		0.77	0.00474	284.4	5.65038		1.09	0.0113	678	6.51915		1.66	0.0164	984	6.89163		1.1	0.0108	648	6.47389		1.48975	0.0138415	830.491	6.72202		1.39	0.00988	592.8	6.38486		2.55	0.0104	624	6.43615
	0.958	0.0133	798	6.68211		0.563	0.0152	912	6.81564		0.829	0.00474	284.4	5.65038		1.08	0.0118	708	6.56244		1.66	0.0172	1032	6.93925		1.33	0.00895	537	6.286		1.53075	0.0142371	854.223	6.75019		1.44	0.0112	672	6.51026		2.51	0.0112	672	6.51026
	1.03	0.014	840	6.7334		0.6	0.0153	918	6.8222		0.961	0.00589	353.4	5.8676		1.07	0.0127	762	6.63595		1.7	0.0167	1002	6.90975		1.34	0.00948	568.8	6.34353		1.48292	0.0117226	703.357	6.55586		1.56	0.00883	529.8	6.2725		2.56	0.0139	834	6.72623
	1.01	0.015	900	6.80239		0.549	0.0166	996	6.90375		0.946	0.0066	396	5.98141		1.06	0.0131	786	6.66696		1.76	0.0175	1050	6.95655		1.39	0.00935	561	6.32972		1.50342	0.0111919	671.514	6.50954		1.65	0.0112	672	6.51026		2.71	0.0142	852	6.74759
	0.811	0.0159	954	6.86066		0.571	0.0169	1014	6.92166		0.924	0.00589	353.4	5.8676		1.06	0.0136	816	6.70441		1.8	0.0175	1050	6.95655		1.43	0.00962	577.2	6.35819		1.49658	0.0100002	600.009	6.39694		1.74	0.0107	642	6.46459		2.63	0.011	660	6.49224
	0.73	0.0162	972	6.87936		0.6	0.0169	1014	6.92166		0.866	0.00574	344.4	5.8418		1.06	0.014	840	6.7334		1.81	0.0171	1026	6.93342		1.41	0.01	600	6.39693		1.57175	0.0106591	639.545	6.46076		1.8	0.0114	684	6.52796		2.81	0.0112	672	6.51026
	0.701	0.0163	978	6.88551		0.629	0.0163	978	6.88551		0.888	0.00674	404.4	6.0024		1.06	0.0148	888	6.78897		1.8	0.0164	984	6.89163		1.37	0.0105	630	6.44572		1.66059	0.0170128	1020.77	6.92831		1.85	0.0118	708	6.56244		2.9	0.0109	654	6.48311
	0.678	0.016	960	6.86693		0.615	0.0158	948	6.85435		0.792	0.00574	344.4	5.8418		1.06	0.0152	912	6.81564		1.77	0.0164	984	6.89163		1.28	0.0113	678	6.51915		1.71526	0.0172753	1036.52	6.94362		1.82	0.0108	648	6.47389		2.95	0.0133	798	6.68211
	0.664	0.0167	1002	6.90975		0.6	0.018	1080	6.98472		0.719	0.00545	327	5.78996		1.05	0.017	1020	6.92756		1.85	0.0151	906	6.80904		1.24	0.0135	810	6.69703		1.69476	0.0162166	972.994	6.88038		1.8	0.00911	546.6	6.30372
	0.671	0.0176	1056	6.96224		0.615	0.019	1140	7.03878		0.704	0.00787	472.2	6.1574		1.22	0.0192	1152	7.04925		1.94	0.0144	864	6.76157		1.21	0.018	1080	6.98472		1.7631	0.0164785	988.707	6.8964		1.86	0.00911	546.6	6.30372
	0.664	0.0184	1104	7.0067		0.644	0.0185	1110	7.01212		0.733	0.00816	489.6	6.19359		1.14	0.0175	1050	6.95655		1.86	0.0159	954	6.86066		1.45	0.019	1140	7.03878		1.81093	0.016079	964.739	6.87186		1.85	0.00831	498.6	6.2118
	0.613	0.0193	1158	7.05445		0.622	0.0177	1062	6.96791		0.726	0.00759	455.4	6.12118		1.18	0.0176	1056	6.96224		1.91	0.0159	954	6.86066		1.44	0.0144	864	6.76157		1.83827	0.0162102	972.614	6.87999		1.78	0.00791	474.6	6.16247
	0.752	0.0167	1002	6.90975		0.651	0.0175	1050	6.95655		0.763	0.00916	549.6	6.30919		1.25	0.0155	930	6.83518		1.94	0.0159	954	6.86066		1.61	0.0212	1272	7.14835		1.83827	0.0174023	1044.14	6.95095		1.73	0.00711	426.6	6.05585
	0.745	0.0176	1056	6.96224		0.68	0.0183	1098	7.00125		0.807	0.00944	566.4	6.3393		1.22	0.0154	924	6.82871		1.95	0.0164	984	6.89163		1.69	0.0214	1284	7.15774		1.89294	0.0180621	1083.73	6.98816		1.69	0.00538	322.8	5.77703
	0.804	0.0173	1038	6.94505		0.71	0.0179	1074	6.97915		0.792	0.00845	507	6.22851		1.18	0.0144	864	6.76157		1.98	0.0172	1032	6.93925		1.7	0.0197	1182	7.07496		1.87927	0.0168707	1012.24	6.91992		1.77	0.00565	339	5.826
	0.818	0.0182	1092	6.99577		0.739	0.0179	1074	6.97915		0.91	0.0114	684	6.52796		1.13	0.0144	864	6.76157		2.04	0.0172	1032	6.93925		1.64	0.0164	984	6.89163		1.91344	0.0168692	1012.15	6.91983		1.91	0.00619	371.4	5.91728
	0.782	0.0183	1098	7.00125		0.798	0.0177	1062	6.96791		0.91	0.012	720	6.57925		1.1	0.0134	804	6.6896		2.06	0.0175	1050	6.95655		1.7	0.0163	978	6.88551		1.96128	0.0175293	1051.76	6.95822		1.88	0.00619	371.4	5.91728
	0.767	0.019	1140	7.03878		0.71	0.0162	972	6.87936		0.932	0.0126	756	6.62804		1.13	0.0131	786	6.66696		1.96	0.018	1080	6.98472		1.78	0.0151	906	6.80904		1.98861	0.0167334	1004	6.91175		1.85	0.00645	387	5.95842
	0.73	0.02	1200	7.09008		0.885	0.0169	1014	6.92166		0.976	0.0123	738	6.60394		1.17	0.0134	804	6.6896		1.88	0.0189	1134	7.03351		1.71	0.0136	816	6.70441		2.03645	0.016069	964.142	6.87124		1.82	0.00698	418.8	6.03739
	0.811	0.0216	1296	7.16704		0.768	0.0159	954	6.86066		0.976	0.011	660	6.49224		1.21	0.0138	828	6.71901		1.9	0.0192	1152	7.04925		1.68	0.014	840	6.7334		2.00228	0.0158056	948.338	6.85471		2.02	0.00699	419.4	6.03883
	0.841	0.0209	1254	7.13409		0.761	0.0152	912	6.81564		1.01	0.00675	405	6.00389		1.22	0.0142	852	6.74759		1.94	0.0203	1218	7.10497		1.63	0.0136	816	6.70441		1.97494	0.0148797	892.782	6.79434		2.04	0.00845	507	6.22851
	0.877	0.02	1200	7.09008		0.805	0.0142	852	6.74759		1.06	0.00732	439.2	6.08495		1.22	0.0134	804	6.6896		2.04	0.0224	1344	7.20341		1.57	0.0136	816	6.70441		1.98861	0.0132897	797.381	6.68133		1.93	0.0104	624	6.43615
	0.877	0.0194	1164	7.05962		0.863	0.0143	858	6.7546		1.12	0.00689	413.4	6.02442		1.19	0.0126	756	6.62804		2.02	0.0204	1224	7.10988		1.55	0.0132	792	6.67456		1.91344	0.0119685	718.11	6.57662		1.96	0.0134	804	6.6896
	0.877	0.0186	1116	7.01751		0.841	0.0139	834	6.72623		1.17	0.00633	379.8	5.93964		1.22	0.013	780	6.65929		2.11	0.0203	1218	7.10497		1.57	0.012	720	6.57925		1.79727	0.0114438	686.63	6.5318		2.04	0.0144	864	6.76157
	0.944	0.0193	1158	7.05445		0.783	0.0122	732	6.59578		1.05	0.00661	396.6	5.98293		1.26	0.0121	726	6.58755		2.07	0.0193	1158	7.05445		1.58	0.0114	684	6.52796		1.8861	0.011175	670.5	6.50802		2.07	0.00991	594.6	6.38789
	0.958	0.0179	1074	6.97915		0.827	0.012	720	6.57925		1.03	0.00632	379.2	5.93806		1.3	0.0119	714	6.57088		2.03	0.0189	1134	7.03351		1.6	0.011	660	6.49224		1.81777	0.00852902	511.741	6.23782		2.14	0.00978	586.8	6.37468
	0.907	0.0183	1098	7.00125		0.841	0.0118	708	6.56244		1.08	0.00547	328.2	5.79362		1.3	0.0125	750	6.62007		2.22	0.0164	984	6.89163		1.6	0.0103	618	6.42649		1.92027	0.00296158	177.695	5.18007		2.18	0.012	720	6.57925
	1.05	0.0162	972	6.87936		0.805	0.0109	654	6.48311		1.09	0.00447	268.2	5.59173		1.33	0.0119	714	6.57088		2.22	0.0175	1050	6.95655		1.5	0.0103	618	6.42649		2.08428	0.000967581	58.0549	4.06139		2.22	0.011	660	6.49224
	1.12	0.0162	972	6.87936		0.827	0.0101	606	6.40688		1.15	0.00405	243	5.49306		1.37	0.0114	684	6.52796		2.31	0.0175	1050	6.95655		1.49	0.0106	636	6.4552		2.3713	0.00161716	97.0297	4.57502		2.34	0.0107	642	6.46459
	1.21	0.0143	858	6.7546		0.893	0.00892	535.2	6.28264		1.24	0.00533	319.8	5.7677		1.56	0.0103	618	6.42649		2.34	0.0178	1068	6.97354		1.46	0.0106	636	6.4552		2.19362	0.00400911	240.547	5.48291		2.34	0.00754	452.4	6.11457
	1.21	0.0157	942	6.84801		0.922	0.00721	432.6	6.06981		1.23	0.00676	405.6	6.00537		1.85	0.0105	630	6.44572		2.31	0.0183	1098	7.00125		1.47	0.01	600	6.39693		2.25513	0.0061256	367.536	5.90682		2.4	0.00767	460.2	6.13166
	1.09	0.0184	1104	7.0067		0.951	0.00749	449.4	6.10791		1.17	0.00804	482.4	6.17877		1.64	0.013	780	6.65929		2.22	0.0199	1194	7.08506		1.45	0.00803	481.8	6.17753		2.13895	0.00745523	447.314	6.10326		2.54	0.0101	606	6.40688
	1.02	0.0186	1116	7.01751		1.02	0.00635	381	5.9428		1.47	0.00577	346.2	5.84702		1.54	0.0128	768	6.64379		2.21	0.0209	1254	7.13409		1.47	0.00657	394.2	5.97686		2.13895	0.00824994	494.996	6.20455		2.44	0.0136	816	6.70441
	1.07	0.0201	1206	7.09506		1.02	0.00791	474.6	6.16247		1.34	0.00648	388.8	5.96307		1.51	0.0121	726	6.58755		2.24	0.0216	1296	7.16704		1.53	0.00631	378.6	5.93648		2.09112	0.00798715	479.229	6.17218		2.56	0.0118	708	6.56244
	1.04	0.0201	1206	7.09506		1.02	0.00919	551.4	6.31246		1.39	0.00705	423	6.04737		1.41	0.0115	690	6.53669		2.27	0.0203	1218	7.10497		1.57	0.00312	187.2	5.23218		2.05695	0.011035	662.101	6.49542		2.58	0.0114	684	6.52796
	0.98	0.0204	1224	7.10988		1.04	0.0103	618	6.42649		1.42	0.00976	585.6	6.37264		1.37	0.0123	738	6.60394		2.35	0.0212	1272	7.14835		1.63	0.00392	235.2	5.46044		2.28246	0.0127469	764.815	6.63963		2.63	0.011	660	6.49224
	0.892	0.021	1260	7.13887		1.19	0.00876	525.6	6.26454		1.5	0.00848	508.8	6.23206		1.41	0.0121	726	6.58755		2.38	0.0198	1188	7.08003		1.65	0.00445	267	5.58725		2.23462	0.0131464	788.782	6.67049		2.7	0.0137	822	6.71174
	0.922	0.0214	1284	7.15774		1.27	0.00861	516.6	6.24727		1.53	0.00848	508.8	6.23206		1.43	0.0123	738	6.60394		2.42	0.0194	1164	7.05962		1.67	0.00499	299.4	5.70178		2.08428	0.0136828	820.969	6.71049		2.91	0.011	660	6.49224
	0.973	0.0213	1278	7.15305		1.32	0.01	600	6.39693		1.54	0.00891	534.6	6.28152		1.45	0.0127	762	6.63595		2.53	0.0196	1176	7.06987		1.69	0.00512	307.2	5.7275		2.11845	0.0143436	860.613	6.75765
	0.973	0.022	1320	7.18539		1.27	0.0102	612	6.41673		1.52	0.00748	448.8	6.10658		1.45	0.0131	786	6.66696		2.56	0.0196	1176	7.06987		1.7	0.00552	331.2	5.80272		2.15262	0.0142096	852.576	6.74826
	0.966	0.0227	1362	7.21671		1.21	0.0106	636	6.4552		1.57	0.0102	612	6.41673		1.5	0.0139	834	6.72623		2.48	0.0233	1398	7.2428		1.77	0.00499	299.4	5.70178		2.28929	0.0142036	852.214	6.74784
	0.9	0.0247	1482	7.30115		1.2	0.0112	672	6.51026		1.54	0.0103	618	6.42649		1.42	0.0131	786	6.66696		2.54	0.022	1320	7.18539		1.58	0.00551	330.6	5.80091		2.30296	0.0151301	907.807	6.81103
	1.05	0.0233	1398	7.2428		1.26	0.0112	672	6.51026		1.27	0.00918	550.8	6.31137		1.4	0.0136	816	6.70441		2.64	0.0222	1332	7.19444		1.54	0.00777	466.2	6.14461		2.26879	0.0156614	939.685	6.84555
	1.09	0.0233	1398	7.2428		1.29	0.0122	732	6.59578		1.17	0.00989	593.4	6.38587		1.37	0.0134	804	6.6896		2.75	0.0219	1314	7.18083		1.53	0.0083	498	6.2106		2.15262	0.0154017	924.099	6.82882
	1.08	0.0226	1356	7.21229		1.24	0.0125	750	6.62007		1.17	0.011	660	6.49224		1.32	0.0136	816	6.70441							1.51	0.00869	521.4	6.25652		2.17995	0.0175196	1051.18	6.95767
	1.02	0.0224	1344	7.20341		1.25	0.0133	798	6.68211		1.17	0.0122	732	6.59578		1.3	0.0139	834	6.72623							1.53	0.00909	545.4	6.30152		2.15945	0.0172557	1035.34	6.94248
	1.04	0.022	1320	7.18539		1.21	0.0133	798	6.68211		1.15	0.013	780	6.65929		1.3	0.0144	864	6.76157							1.56	0.00949	569.4	6.34458		2.12528	0.0173896	1043.38	6.95022
	1.13	0.021	1260	7.13887		1.19	0.0136	816	6.70441		1.09	0.012	720	6.57925		1.28	0.0139	834	6.72623							1.56	0.0087	522	6.25767		2.12528	0.017787	1067.22	6.97281
	1.16	0.021	1260	7.13887		1.16	0.0135	810	6.69703		1.08	0.0127	762	6.63595		1.27	0.0144	864	6.76157							1.59	0.0087	522	6.25767		2.08428	0.0185835	1115.01	7.01662
	1.14	0.0203	1218	7.10497		1.18	0.0123	738	6.60394		1.08	0.0142	852	6.74759		1.36	0.0142	852	6.74759							1.61	0.0083	498	6.2106		1.98861	0.0189851	1139.1	7.038
	1.14	0.0186	1116	7.01751		1.14	0.012	720	6.57925		1.05	0.015	900	6.80239		1.38	0.0147	882	6.78219							1.6	0.0079	474	6.16121		2.02961	0.0189832	1138.99	7.0379
	1.17	0.0183	1098	7.00125		1.07	0.0125	750	6.62007		1.01	0.0152	912	6.81564		1.41	0.015	900	6.80239							1.61	0.00737	442.2	6.09176		2.23462	0.0188417	1130.5	7.03042
	1.26	0.018	1080	6.98472		1.03	0.0127	762	6.63595		1.01	0.0173	1038	6.94505		1.44	0.015	900	6.80239							1.65	0.0083	498	6.2106		2.28246	0.0176476	1058.85	6.96494
	1.31	0.0173	1038	6.94505		1.04	0.0119	714	6.57088		1.1	0.0162	972	6.87936		1.38	0.0151	906	6.80904							1.6	0.00989	593.4	6.38587		2.40547	0.0197613	1185.68	7.07807
	1.34	0.0183	1098	7.00125		1.07	0.0145	870	6.76849		1.14	0.0167	1002	6.90975		1.35	0.0155	930	6.83518							1.65	0.00976	585.6	6.37264		2.50797	0.0213462	1280.77	7.15522
	1.38	0.0186	1116	7.01751		1.04	0.0139	834	6.72623		1.24	0.0162	972	6.87936		1.33	0.016	960	6.86693							1.67	0.00963	577.8	6.35923		2.40547	0.0168474	1010.85	6.91854
	1.38	0.0193	1158	7.05445		0.966	0.0143	858	6.7546		1.29	0.0162	972	6.87936		1.33	0.0168	1008	6.91572							1.66	0.00883	529.8	6.2725		2.4328	0.0169787	1018.72	6.9263
	1.34	0.0197	1182	7.07496		0.98	0.0147	882	6.78219		1.28	0.0174	1044	6.95081		1.3	0.017	1020	6.92756							1.69	0.00884	530.4	6.27363		2.93166	0.0190759	1144.55	7.04277
	1.27	0.0189	1134	7.03351		1	0.0156	936	6.84162		1.35	0.0179	1074	6.97915		1.34	0.0177	1062	6.96791							1.71	0.00924	554.4	6.31789		2.92483	0.0174868	1049.21	6.95579
	1.41	0.0201	1206	7.09506		1.01	0.0172	1032	6.93925		1.39	0.0179	1074	6.97915		1.43	0.0215	1290	7.1624							1.73	0.00857	514.2	6.24261
	1.44	0.0218	1308	7.17625		0.893	0.0189	1134	7.03351		1.49	0.0165	990	6.8977		1.47	0.0192	1152	7.04925							1.72	0.00764	458.4	6.12774
	1.33	0.022	1320	7.18539		0.827	0.018	1080	6.98472		1.36	0.0157	942	6.84801		1.43	0.0192	1152	7.04925							1.71	0.00724	434.4	6.07397
	1.25	0.0209	1254	7.13409		0.805	0.0189	1134	7.03351		1.34	0.014	840	6.7334		1.47	0.0172	1032	6.93925							1.75	0.00711	426.6	6.05585
	1.29	0.0237	1422	7.25982		0.812	0.0194	1164	7.05962		1.41	0.0129	774	6.65157		1.51	0.0174	1044	6.95081							2.09	0.0054	324	5.78074
	1.21	0.0224	1344	7.20341		0.783	0.0197	1182	7.07496		1.45	0.0132	792	6.67456		1.47	0.0163	978	6.88551							1.98	0.00739	443.4	6.09447
	1.17	0.0224	1344	7.20341		0.754	0.0203	1218	7.10497		1.57	0.0138	828	6.71901		1.52	0.015	900	6.80239							1.88	0.00884	530.4	6.27363
	1.14	0.0227	1362	7.21671		0.827	0.0202	1212	7.10003		1.66	0.0142	852	6.74759		1.57	0.0158	948	6.85435							1.89	0.00898	538.8	6.28934
	1.14	0.0237	1422	7.25982		0.863	0.022	1320	7.18539		1.67	0.0129	774	6.65157		1.67	0.0146	876	6.77537							1.9	0.00951	570.6	6.34669
	1.13	0.0258	1548	7.34472		0.863	0.0224	1344	7.20341		1.58	0.013	780	6.65929		1.72	0.0144	864	6.76157							1.87	0.00951	570.6	6.34669
	1.17	0.0244	1464	7.28893		0.893	0.0223	1338	7.19893		1.67	0.0115	690	6.53669		1.69	0.0158	948	6.85435							1.84	0.00951	570.6	6.34669
	1.2	0.0241	1446	7.27656		0.878	0.0214	1284	7.15774		1.69	0.0105	630	6.44572		1.67	0.0171	1026	6.93342							1.79	0.00924	554.4	6.31789
	1.23	0.0247	1482	7.30115		0.929	0.0216	1296	7.16704		1.75	0.0123	738	6.60394		1.64	0.018	1080	6.98472							1.78	0.01	600	6.39693
	1.3	0.026	1560	7.35244		0.9	0.0204	1224	7.10988		1.78	0.0125	750	6.62007		1.64	0.0187	1122	7.02287							1.72	0.01	600	6.39693
	1.5	0.0264	1584	7.36771		0.937	0.0194	1164	7.05962		1.83	0.0121	726	6.58755		1.74	0.017	1020	6.92756							1.76	0.0103	618	6.42649
	1.54	0.0258	1548	7.34472		0.995	0.0199	1194	7.08506		1.92	0.0136	816	6.70441		1.77	0.0168	1008	6.91572							1.78	0.0107	642	6.46459
	1.5	0.0254	1524	7.32909		0.937	0.0246	1476	7.29709		1.82	0.0142	852	6.74759		1.87	0.017	1020	6.92756							1.81	0.0107	642	6.46459
	1.49	0.0241	1446	7.27656		0.988	0.0221	1326	7.18992		1.77	0.015	900	6.80239		1.95	0.0177	1062	6.96791							1.86	0.0108	648	6.47389
	1.54	0.0237	1422	7.25982		1.02	0.0226	1356	7.21229		1.74	0.0158	948	6.85435		2.15	0.0164	984	6.89163							1.75	0.0116	696	6.54535
	1.63	0.0262	1572	7.3601		1.11	0.0189	1134	7.03351		1.69	0.0162	972	6.87936		2.21	0.0168	1008	6.91572							1.72	0.012	720	6.57925
	1.66	0.027	1620	7.39018		1.14	0.018	1080	6.98472		1.55	0.0173	1038	6.94505												1.7	0.0126	756	6.62804
	1.68	0.0278	1668	7.41938		1.07	0.0174	1044	6.95081		1.61	0.0177	1062	6.96791												1.65	0.0126	756	6.62804
	1.8	0.0278	1668	7.41938		1.08	0.016	960	6.86693		1.61	0.0185	1110	7.01212												1.75	0.0122	732	6.59578
	1.86	0.0268	1608	7.38275		1.13	0.0169	1014	6.92166		1.58	0.019	1140	7.03878												1.76	0.0128	768	6.64379
	1.92	0.0277	1662	7.41578		1.16	0.0173	1038	6.94505		1.6	0.021	1260	7.13887												1.86	0.0127	762	6.63595
	1.94	0.0267	1602	7.37901		1.16	0.0156	936	6.84162		1.72	0.0227	1362	7.21671												1.9	0.012	720	6.57925
	1.7	0.0252	1512	7.32119		1.17	0.0142	852	6.74759		1.74	0.021	1260	7.13887												1.98	0.00898	538.8	6.28934
	1.75	0.0237	1422	7.25982		1.24	0.0171	1026	6.93342		1.69	0.021	1260	7.13887												2.02	0.00925	555	6.31897
	1.83	0.021	1260	7.13887		1.26	0.0156	936	6.84162		1.69	0.0206	1236	7.11964												2.07	0.00899	539.4	6.29046
						1.26	0.015	900	6.80239		1.76	0.0185	1110	7.01212												2.09	0.00965	579	6.3613
						1.27	0.0146	876	6.77537		1.8	0.0196	1176	7.06987												2.02	0.0108	648	6.47389
						1.33	0.0129	774	6.65157		1.88	0.0183	1098	7.00125												2.07	0.0111	666	6.50129
						1.45	0.0119	714	6.57088		1.83	0.0166	996	6.90375												2.09	0.0111	666	6.50129
						1.49	0.0117	702	6.55393		1.91	0.0169	1014	6.92166												2.18	0.011	660	6.49224
						1.49	0.0122	732	6.59578		2.07	0.0196	1176	7.06987												2.19	0.0114	684	6.52796
						1.48	0.013	780	6.65929		2.1	0.0193	1158	7.05445												2.17	0.0118	708	6.56244
						1.41	0.0132	792	6.67456		2.07	0.0189	1134	7.03351												2.11	0.0119	714	6.57088
						1.62	0.0126	756	6.62804		2.07	0.0176	1056	6.96224												2.13	0.0124	744	6.61204
						1.7	0.0134	804	6.6896		2.09	0.0178	1068	6.97354												2.09	0.0126	756	6.62804
						1.68	0.0157	942	6.84801		2.21	0.0183	1098	7.00125												2.06	0.0127	762	6.63595
						1.49	0.0154	924	6.82871		2.27	0.0166	996	6.90375												2.07	0.0119	714	6.57088
						1.36	0.0142	852	6.74759		2.3	0.0141	846	6.74052												2.04	0.0118	708	6.56244
						1.36	0.0151	906	6.80904		2.32	0.0194	1164	7.05962												2.04	0.0132	792	6.67456
						1.35	0.0171	1026	6.93342		2.36	0.0203	1218	7.10497												1.96	0.0136	816	6.70441
						1.35	0.0184	1104	7.0067		2.46	0.0202	1212	7.10003												1.93	0.0135	810	6.69703
						1.3	0.0194	1164	7.05962		2.54	0.0211	1266	7.14362												1.9	0.0144	864	6.76157
						1.25	0.02	1200	7.09008		2.5	0.0179	1074	6.97915												1.91	0.0148	888	6.78897
						1.27	0.0213	1278	7.15305		2.63	0.0165	990	6.8977												1.96	0.0146	876	6.77537
						1.14	0.0211	1266	7.14362		2.57	0.0158	948	6.85435												2	0.0148	888	6.78897
						1.13	0.0224	1344	7.20341		2.79	0.0162	972	6.87936												2.02	0.014	840	6.7334
						1.08	0.0245	1470	7.29302		2.82	0.0182	1092	6.99577												2.04	0.0135	810	6.69703
						1.12	0.027	1620	7.39018		2.77	0.0182	1092	6.99577												2.08	0.0139	834	6.72623
						1.05	0.0287	1722	7.45124		2.93	0.019	1140	7.03878												2.07	0.0148	888	6.78897
						0.98	0.0337	2022	7.61184		2.95	0.0194	1164	7.05962												2.02	0.0151	906	6.80904
						1.1	0.0325	1950	7.57558		2.85	0.0204	1224	7.10988												1.9	0.0161	966	6.87316
						1.24	0.0268	1608	7.38275		2.9	0.0209	1254	7.13409												1.83	0.0199	1194	7.08506
						1.3	0.0271	1626	7.39388		2.9	0.0215	1290	7.1624												1.92	0.0212	1272	7.14835
						1.31	0.0274	1644	7.40489		2.96	0.0217	1302	7.17166												1.96	0.02	1200	7.09008
						1.36	0.0258	1548	7.34472		2.98	0.0228	1368	7.22111												1.98	0.0172	1032	6.93925
						1.39	0.0252	1512	7.32119		2.96	0.0231	1386	7.23418												1.98	0.0165	990	6.8977
						1.38	0.0245	1470	7.29302		2.89	0.0229	1374	7.22548												2	0.0163	978	6.88551
						1.29	0.0248	1488	7.30519		2.88	0.0222	1332	7.19444												2.02	0.0167	1002	6.90975
						1.26	0.0245	1470	7.29302		2.77	0.0244	1464	7.28893												2.03	0.0171	1026	6.93342
						1.27	0.0231	1386	7.23418		2.69	0.0231	1386	7.23418												2.02	0.0175	1050	6.95655
						1.28	0.0224	1344	7.20341		2.66	0.0226	1356	7.21229												2.07	0.02	1200	7.09008
						1.36	0.0206	1236	7.11964		2.61	0.0236	1416	7.25559												2.11	0.0193	1158	7.05445
						1.39	0.0206	1236	7.11964																	2.13	0.0195	1170	7.06476
						1.4	0.0196	1176	7.06987																	2.09	0.0179	1074	6.97915
						1.5	0.0208	1248	7.1293																	2.11	0.0174	1044	6.95081
						1.38	0.0217	1302	7.17166																	2.14	0.0174	1044	6.95081
						1.43	0.0228	1368	7.22111																	2.17	0.0178	1068	6.97354
						1.42	0.0235	1410	7.25134																	2.23	0.0175	1050	6.95655
						1.51	0.0223	1338	7.19893																	2.24	0.0168	1008	6.91572
						1.51	0.0235	1410	7.25134																	2.18	0.0167	1002	6.90975
						1.52	0.0248	1488	7.30519																	2.17	0.0162	972	6.87936
						1.43	0.0268	1608	7.38275																	2.15	0.0164	984	6.89163
						1.46	0.0264	1584	7.36771																	2.13	0.0162	972	6.87936
						1.55	0.0257	1542	7.34084																	2.15	0.0131	786	6.66696
						1.55	0.024	1440	7.2724																	2.19	0.0135	810	6.69703
						1.58	0.024	1440	7.2724																	2.21	0.0146	876	6.77537
						1.62	0.0228	1368	7.22111																	2.21	0.0154	924	6.82871
						1.68	0.0215	1290	7.1624																	2.23	0.0156	936	6.84162
						1.69	0.0218	1308	7.17625																	2.28	0.0158	948	6.85435
						1.71	0.0212	1272	7.14835																	2.31	0.0156	936	6.84162
						1.67	0.0201	1206	7.09506																	2.26	0.0148	888	6.78897
						1.73	0.0202	1212	7.10003																	2.27	0.014	840	6.7334
						1.77	0.0185	1110	7.01212																	2.29	0.014	840	6.7334
						1.86	0.018	1080	6.98472																	2.35	0.014	840	6.7334
						2.03	0.0187	1122	7.02287																	2.35	0.0135	810	6.69703
						1.85	0.0191	1146	7.04403																	2.25	0.0122	732	6.59578
						1.89	0.0201	1206	7.09506																	2.25	0.0114	684	6.52796
						1.82	0.0205	1230	7.11477																	2.3	0.0102	612	6.41673
						1.75	0.0211	1266	7.14362																	2.31	0.00926	555.6	6.32005
						1.77	0.0218	1308	7.17625																	2.41	0.00927	556.2	6.32113
						1.87	0.0227	1362	7.21671																	2.38	0.0101	606	6.40688
						1.79	0.0232	1392	7.2385																	2.31	0.0117	702	6.55393
						1.68	0.0232	1392	7.2385																	2.38	0.0117	702	6.55393
						1.68	0.0241	1446	7.27656																	2.41	0.0117	702	6.55393
						1.67	0.0248	1488	7.30519																	2.48	0.0109	654	6.48311
						1.73	0.0252	1512	7.32119																	2.45	0.0125	750	6.62007
						1.8	0.0254	1524	7.32909																	2.42	0.013	780	6.65929
						1.99	0.0242	1452	7.2807																	2.5	0.0127	762	6.63595
						2.08	0.0225	1350	7.20786																	2.5	0.0133	798	6.68211
						2.05	0.0236	1416	7.25559																	2.45	0.014	840	6.7334
						2.09	0.0236	1416	7.25559																	2.43	0.0139	834	6.72623
						2.2	0.0229	1374	7.22548																	2.41	0.0144	864	6.76157
						2.35	0.0225	1350	7.20786																	2.49	0.0151	906	6.80904
						2.44	0.0226	1356	7.21229																	2.46	0.0154	924	6.82871
						2.46	0.0209	1254	7.13409																	2.44	0.0159	954	6.86066
						2.7	0.0252	1512	7.32119																	2.4	0.016	960	6.86693
						2.77	0.0279	1674	7.42297																	2.4	0.0171	1026	6.93342
						2.42	0.0313	1878	7.53796																	2.31	0.018	1080	6.98472
						2.25	0.0298	1788	7.48885																	2.27	0.0188	1128	7.0282
						2.05	0.0273	1638	7.40123																	2.23	0.02	1200	7.09008
						1.98	0.0283	1698	7.43721																	2.27	0.0204	1224	7.10988
						1.92	0.0293	1758	7.47193																	2.33	0.0212	1272	7.14835
						1.87	0.0293	1758	7.47193																	2.34	0.0199	1194	7.08506
						1.84	0.0266	1596	7.37526																	2.41	0.0212	1272	7.14835
						1.81	0.0275	1650	7.40853																	2.42	0.0231	1386	7.23418
						1.54	0.0279	1674	7.42297																	2.53	0.0224	1344	7.20341
						1.46	0.0326	1956	7.57866																	2.45	0.0204	1224	7.10988
						1.56	0.0373	2238	7.71334																	2.38	0.0196	1176	7.06987
						1.65	0.0421	2526	7.83439																	2.4	0.0188	1128	7.0282
						1.84	0.0421	2526	7.83439																	2.5	0.0199	1194	7.08506
																										2.48	0.0196	1176	7.06987
																										2.46	0.0191	1146	7.04403
																										2.49	0.0186	1116	7.01751
																										2.52	0.0194	1164	7.05962
																										2.54	0.0191	1146	7.04403
																										2.46	0.0175	1050	6.95655
																										2.48	0.0166	996	6.90375
																										2.52	0.0175	1050	6.95655
																										2.54	0.0168	1008	6.91572
																										2.58	0.0178	1068	6.97354
																										2.6	0.0171	1026	6.93342
																										2.65	0.0172	1032	6.93925
																										2.62	0.0175	1050	6.95655
																										2.66	0.0192	1152	7.04925
																										2.62	0.019	1140	7.03878
																										2.58	0.0192	1152	7.04925
																										2.58	0.0196	1176	7.06987
																										2.58	0.0207	1242	7.12448
																										2.64	0.0207	1242	7.12448
																										2.67	0.021	1260	7.13887
																										2.64	0.0214	1284	7.15774
																										2.63	0.0225	1350	7.20786
																										2.7	0.0228	1368	7.22111
																										2.76	0.0226	1356	7.21229
																										2.82	0.021	1260	7.13887
																										2.98	0.0238	1428	7.26403
																										2.91	0.0216	1296	7.16704
																										2.93	0.0207	1242	7.12448
																										2.85	0.0188	1128	7.0282
																										2.72	0.0202	1212	7.10003
																										2.73	0.0199	1194	7.08506
																										2.76	0.0194	1164	7.05962
																										2.76	0.0184	1104	7.0067
																										2.71	0.0188	1128	7.0282
																										2.72	0.0178	1068	6.97354
																										2.83	0.0178	1068	6.97354
																										2.93	0.0175	1050	6.95655
																										2.99	0.0171	1026	6.93342
																										2.97	0.017	1020	6.92756
																										2.94	0.0162	972	6.87936
																										2.8	0.017	1020	6.92756
																										2.79	0.0172	1032	6.93925
																										2.76	0.017	1020	6.92756
																										2.76	0.0164	984	6.89163
																										2.72	0.0167	1002	6.90975
																										2.79	0.0158	948	6.85435
																										2.78	0.0153	918	6.8222
																										2.78	0.0131	786	6.66696
																										2.86	0.0122	732	6.59578
																										2.78	0.0109	654	6.48311
																										2.74	0.00981	588.6	6.37775
																										2.72	0.0101	606	6.40688
																										2.65	0.0114	684	6.52796
																										2.58	0.0119	714	6.57088
																										2.62	0.013	780	6.65929
																										2.6	0.0134	804	6.6896
																										2.58	0.0137	822	6.71174
																										2.56	0.0139	834	6.72623
																										2.52	0.0146	876	6.77537
																										2.56	0.0146	876	6.77537
																										2.68	0.0146	876	6.77537
																										2.68	0.0162	972	6.87936
																										2.62	0.0159	954	6.86066
[truncated: 3 more columns]

## Sheet: Fogure 3
		Response of the CO2 assimilation rate (Arate) to the same nitrogen content per unit leaf area in Zea mays (maize, C4) and Oryza sativa (rice, C3).
		Data for Zea mays			Data for Oryza sativa					Data Sources
		leaf N content (mmol m-2)	CO2 assimilation rate (µmol m-2 s-1)		leaf N content (mmol m-2)	CO2 assimilation rate (µmol m-2 s-1)				Zea mays
		19.6934	5.09463		33.9885	6.03921				1	Sinclair, T.R., and Horie, T. (1989). Leaf nitrogen, photosynthesis, and crop radiation use efficiency. Rev. Crop Sci. 29, 90-98. doi: 10.2135/cropsci1989.0011183X002900010023x
		20.8887	5.5815		42.3386	7.73305				2	Wong, S.C., Cowan, I.R., and Farquhar, G.D. (1985). Leaf conductance in relation to rate of CO2 assimilation. I. Influence of nitrogen nutrition, phosphorus nutrition, photon flux density, and ambient partial pressure of CO2 during ontogeny. Plant Physiol. 78, 821-825. doi: 10.1104/pp.78.4.821
		20.3081	7.05231		44.7317	8.95168
		23.2988	8.51437		60.2026	8.42399				Oryza sativa
		21.5179	9.00853		61.4271	11.8496				1	Cook, M.G., and Evans, L.T. (1983). Nutrient responses of seedlings of wild and cultivated Oryza species. Field Crops Res. 6, 205-218. doi: 10.1016/0378-4290(83)90061-8
		22.2444	22.2312		60.8416	12.8306				2	Makino, A., Mae, T., and Ohira, K. (1988). Differences between wheat and rice in the enzymic properties of ribulose-1, 5-bisphosphate carboxylase/oxygenase and the relationship to photosynthetic gas exchange. Planta 174, 30-38. doi: 10.1007/BF00394870
		21.0685	23.7035		49.5348	13.1032
		22.8542	23.6991		50.7373	14.3247
		28.2112	23.686		62.6418	14.2956
		27.6305	25.1568		59.0802	15.2839
		25.8497	25.651		75.1512	15.2445
		25.8594	26.6305		72.7801	16.2299
		30.6212	26.6189		65.0446	16.4938
		32.4117	27.1043		65.0567	17.7182
		34.1998	27.3448		68.0328	17.7109
		43.1063	25.1189		67.4473	18.692
		39.5544	27.0868		74.5852	18.1847
		38.9714	28.3127		76.9612	17.6891
		58.0404	30.4701		78.7517	18.1745
		68.7568	30.6888		86.4994	19.1351
		40.1837	30.5138		90.078	19.861
		33.041	30.5313		79.9689	20.8654
		30.6552	30.0474		76.9904	20.6278
		27.6767	29.8098		78.2075	23.3187
		24.1175	31.043		90.6951	22.0636
		26.5178	32.9963		91.3097	24.0213
		25.9493	35.6916		93.6809	23.0359
		33.0896	35.4292		93.6906	24.0155
		36.6658	35.9102		99.0331	22.533
		41.4081	33.9394		100.828	23.5082
		46.1772	34.6624		102.009	22.5257
		47.9507	33.4336		109.154	22.7531
		54.5103	34.642		105.588	23.2516
		53.3272	35.3796		107.986	24.96
		50.9487	35.6303		103.822	25.2151
		58.6963	36.5909		100.25	25.2239
		67.632	37.3038		94.9005	25.9717
		64.6656	38.2906		83.5986	26.734
		56.918	37.33		93.1246	26.9556
		55.142	38.3139		96.7032	27.6815
		50.9706	37.8344		100.265	26.6932
		52.1805	39.7906		94.9345	29.4002
		49.7947	39.3066		102.66	28.1568
		46.2088	37.846		100.877	28.406
		41.4446	37.6128		104.434	26.9279
		39.0612	37.3737		108.596	26.4279
		34.3043	37.8752		111.569	26.1757
		36.7095	40.3183		106.834	28.8812
		39.1244	43.7409		111.584	27.6451
		42.0957	43.2438		115.741	26.6553
		45.0742	43.4815		118.717	26.648
		52.8194	44.1972		122.286	26.3944
		55.798	44.4348		143.699	24.8726
		60.5427	42.7089		173.465	25.2895
		62.9504	45.3969		130.041	28.0897
		68.9245	47.5863		129.455	29.0707
		64.17	48.3326		125.301	30.3054
		54.6585	49.5804		119.329	28.3608
		52.8802	50.3195		118.751	30.0765
		59.43	50.5483		112.808	31.0707
		58.847	51.7743		110.439	32.301
		60.6594	54.4637		134.824	30.2821
		71.3491	51.9885		135.427	31.0153
		73.1226	50.7597		134.846	32.4861
		75.5157	51.9783		131.287	33.7193
		83.2536	51.9594		130.699	34.4554
		83.2633	52.9389		139.037	34.9248
		83.2997	56.6123		139.025	33.7003
		79.7284	56.6211		141.391	32.2252
					144.372	32.7077
					141.996	33.2033

## Sheet: Figure (4A-B)
			Rate of photosynthesis at 36 Pa CO2 versus total leaf N contents in young leaves various plants given below; sources are given to right-side
Figure (3A, B)
	1				Zea mays		2				Oryza sativa		3				Phaseolus vulgaris		4				Spinacia oleracea
		Total leaf N	Photo. rate at 36 Pa CO2	ln(Photo. rate at 36 Pa CO2)	Total leaf N	ln(Photo. rate at 36 Pa CO2)		Total leaf N	Photo. rate at 36 Pa CO2	ln(Photo. rate at 36 Pa CO2)	Total leaf N	ln(Photo. rate at 36 Pa CO2)		Total leaf N	Photo. rate at 36 Pa CO2	ln(Photo. rate at 36 Pa CO2)	Total leaf N	ln(Photo. rate at 36 Pa CO2)		Total leaf N	Photo. rate at 36 Pa CO2	ln(Photo. rate at 36 Pa CO2)	Total leaf N	ln(Photo. rate at 36 Pa CO2)			Sources for Figure (3A-B)
		40.9	19.9	2.99072	40.9	2.99072		75.1	11.3	2.4248	75.1	2.4248		71.4	2.57261	0.944922	71.4	2.57261		65.4	2.44235	0.892959	65.4	2.44235
		55.8	23.2	3.14415	55.8	3.14415		98.9	15.1	2.71469	98.9	2.71469		94.4	2.72785	1.00351	94.4	2.72785		77.3	2.6174	0.96218	77.3	2.6174			1	Makino, A., Sakuma, H., Sudo, E., and Mae, T. (2003). Differences between Maize and Rice in N-use Efficiency for Photosynthesis and Protein Allocation. Plant. Cell Physiol. 44, 952-956. doi: 10.1093/pcp/pcg113
		67.6	23.2	3.14415	67.6	3.14415		115	16.8	2.82138	115	2.82138		90	2.79728	1.02865	90	2.79728		79.6	2.72785	1.00351	79.6	2.72785
		60.2	26.3	3.26957	60.2	3.26957		143	18.8	2.93386	143	2.93386		114	3.14415	1.14554	114	3.14415		92.9	2.87356	1.05555	92.9	2.87356			2	Makino, A., Shimada, T., Takumi, S., Kaneko, K., Matsuoka, M., Shimamoto, M., et al. (1997). Does decrease in ribulose-1,5-bisphosphate carboxylase by antisense rbcS lead to a higher N-use efficiency of photosynthesis under saturation CO2 and light in rice plants? Plant Physiol, 114, 483-491. doi: 10.1104/pp.114.2.483.
		55.8	27.5	3.31419	55.8	3.31419		126	20.6	3.02529	126	3.02529		124	3.11795	1.13718	124	3.11795		109	3.12676	1.14	109	3.12676
		62.5	27.9	3.32863	62.5	3.32863		149	22.6	3.11795	149	3.11795		155	3.25424	1.17996	155	3.25424		131	3.31419	1.19821	131	3.31419
		78.1	30.3	3.41115	78.1	3.41115		170	25.2	3.22684	170	3.22684		150	3.32143	1.2004	150	3.32143		141	3.31419	1.19821	141	3.31419
		95.2	32.8	3.49043	95.2	3.49043		151	25.5	3.23868	151	3.23868		163	3.35341	1.20998	163	3.35341		143	3.44681	1.23745	143	3.44681
		114	37.4	3.62167	114	3.62167		126	21.7	3.07731	126	3.07731		159	3.38099	1.21817	159	3.38099		155	3.40453	1.22511	155	3.40453
		109	39.2	3.66868	109	3.66868								175	3.44681	1.23745	175	3.44681		160	3.43399	1.23372	160	3.43399
		103	39.2	3.66868	103	3.66868														161	3.39786	1.22315	161	3.39786
		94.4	37.9	3.63495	94.4	3.63495														170	3.58074	1.27557	170	3.58074
		97.4	41.6	3.7281	97.4	3.7281														167	3.6055	1.28246	167	3.6055
		104	42.3	3.74479	104	3.74479
		113	41.4	3.72328	113	3.72328
		122	44.1	3.78646	122	3.78646
		122	52.5	3.96081	122	3.96081
		117	52.6	3.96272	117	3.96124
			Rate of photosynthesis at 100 Pa CO2 versus total leaf N contents in young leaves of varios plants given below.
	1				Zea mays		2				anti rbcS 77		3				Oryza sativa
		Total leaf N	Photo. rate at 100 Pa CO2	ln(Photo. rate at 100 Pa CO2)	Total leaf N	ln(Photo. rate at 100 Pa CO2)		Total leaf N	Photo. rate at 100 Pa CO2	ln(Photo. rate at 100 Pa CO2)	Total leaf N	ln(Photo. rate at 100 Pa CO2)		Total leaf N	Photo. rate at 100 Pa CO2	ln(Photo. rate at 100 Pa CO2)	Total leaf N	ln(Photo. rate at 100 Pa CO2)
		42.4908	21.2821	3.05786	42.4908	3.05786		80.6	22.3	3.10459	80.6	3.10459		67.3	17.9	2.8848	67.3	2.8848
		57.1429	24.6154	3.20337	57.1429	3.20337		85	25.9	3.25424	85	3.25424		77.7	19.5	2.97041	77.7	2.97041
		71.7949	25.3846	3.23414	71.7949	3.23414		87.9	27.2	3.30322	87.9	3.30322		79.9	20.3	3.01062	79.9	3.01062
		61.5385	28.4615	3.34855	61.5385	3.34855		97.4	26.2	3.26576	97.4	3.26576		93.8	23.3	3.14845	93.8	3.14845
		57.1429	29.4872	3.38396	57.1429	3.38396		98.9	28.7	3.3569	98.9	3.3569		109	30.3	3.41115	109	3.41115
		63.0037	30	3.4012	63.0037	3.4012		107	31	3.43399	107	3.43399		132	34.4	3.53806	132	3.53806
		79.1209	34.1026	3.52937	79.1209	3.52937		104	31.8	3.45947	104	3.45947		141	34.1	3.5293	141	3.5293
		95.9707	38.2051	3.64297	95.9707	3.64297		120	32.8	3.49043	120	3.49043		144	39	3.66356	144	3.66356
		94.5055	41.2821	3.72043	94.5055	3.72043		115	37.9	3.63495	115	3.63495		155	38.5	3.65066	155	3.65066
		98.1685	44.359	3.79232	98.1685	3.79232		121	38.2	3.64284	121	3.64284		160	37.2	3.61631	160	3.61631
		102.564	44.6154	3.79808	102.564	3.79808		138	41.8	3.7329	138	3.7329		162	37.9	3.63495	162	3.63495
		110.623	42.5641	3.75101	110.623	3.75101		148	45.1	3.80888	148	3.80888		167	40.5	3.7013	167	3.7013
		114.286	42.5641	3.75101	114.286	3.75101		141	46.2	3.83298	141	3.83298		171	41.5	3.72569	171	3.72569
		113.553	47.1795	3.85396	113.553	3.85396		142	46.7	3.84374	142	3.84374
		123.077	47.4359	3.85938	123.077	3.85938
		117.216	55.641	4.01892	117.216	4.01892
		120.147	55.8974	4.02352	120.147	4.02352
